# Supplementary material for: Genomic investigation and nationwide tracking of pediatric invasive nontyphoidal Salmonella in China
Source: mLife. 2024 Mar 29;3(1):156–60. doi: 10.1002/mlf2.12117 (PMC11139200; doi:10.1002/mlf2.12117)
Supplement: Supplementary file 2 — Supporting information. [file MLF2-3-156-s002.xlsx]

## Sheet: Sheet1
No.	group of isolates	serotype	sample	Demographic and clinical manifestations												ST	aroC	dnaN	hemD	hisD	purE	sucA	thrA	O	H1	H2	plasmid
				Demographic		Symptoms at admission						Laboratory examination results
		H:O		Gender	Age (month)	Fever	Convulsions	Vomiting	Diarrhea	Mucus in stool	Blood in stool	WBCs (×10^9/L)	C-reactive protein (mg/L)	Procalcitonin (ng/mL)	Hemoglobin (g/dL)												IncA/C2_1	IncB/O/K/Z_1	IncFIA(HI1)_1_HI1	IncFIB(AP1918)_1	IncFIB(K)_1_Kpn3	IncFIB(S)_1	IncFIC(FII)_1	IncFII(S)_1	IncFII(p96A)_1_p96A	IncFII(pHN7A8)_1_pHN7A8	IncFII(pRSB107)_1_pRSB107	IncFII_1	IncHI1A_1	IncHI1B(R27)_1_R27	IncHI2A_1	IncHI2_1	IncI1_1_Alpha	IncN_1	IncP1_3	IncR_1	IncX1_1	IncX1_4	IncX3_1
NBFE-013	invasive	Oranienburg	blood	Female	39	1	0	0	1	0	1	4.8	78.2	0.533	11.5	23	13	11	16	15	12	15	4	6,7,14	m,t	-	0	0	0	0	0	0	0	0	0	0	0	0	0	0	0	0	0	0	0	0	0	0	0
NBFE-041	invasive	Goldcoast	blood	Male	17	1	0	0	0	0	1	13.4	22.5	0.94	12.3	2529	124	110	35	204	95	521	16	6,8	r	l,w	0	0	0	0	0	0	0	0	0	0	0	0	0	0	0	0	0	0	0	0	0	0	0
NBFE-043	invasive	Rissen	blood	Male	13	1	0	0	1	0	0	10.2	20.2	0.2	11.8	469	92	107	79	156	64	151	87	6,7,14	f,g	-	0	0	0	0	0	0	0	0	0	0	0	0	0	0	0	0	0	0	0	0	0	0	0
NBFE-056	invasive	Javiana	blood	Female	15	1	0	0	0	0	1	8	66	1.519	10.1	2494	60	429	17	662	13	16	4	1,9,12	l,z28	1,5	0	0	0	0	0	0	0	0	0	0	0	0	0	0	0	0	0	0	0	0	0	0	0
NBFE-057	invasive	Goldcoast	blood	Female	20	1	0	1	1	1	1	8.8	45.8	0.284	12.7	358	5	110	35	122	2	19	22	6,8	r	l,w	0	0	0	0	0	0	0	0	0	0	0	0	0	0	0	0	0	0	0	0	0	0	0
NBFE-058	invasive	Johannesburg	blood	Female	13	1	0	0	0	0	1	10.2	44.9	0.755	11.2	515	13	109	49	157	12	13	4	1,40	b	e,n,x	0	0	0	0	0	0	0	0	0	0	0	0	0	0	0	0	0	0	0	0	0	0	0
NBFE-061	invasive	I 1,4,[5],12:i:-	pus	Male	11	0	0	0	0	0	0	N/A	N/A	N/A	N/A	34	10	19	12	9	5	9	2	1,4,[5],12	i	-	0	0	0	0	0	0	0	0	0	0	0	0	0	0	0	0	0	0	0	0	0	0	0
NBFE-062	invasive	I 1,4,[5],12:i:-	blood	Male	9	1	0	0	1	1	1	12.8	8	0.154	11.9	34	10	19	12	9	5	9	2	1,4,[5],12	i	-	0	0	0	0	0	0	0	0	0	0	0	0	0	0	0	0	0	0	0	0	0	0	0
NBFE-063	invasive	Give	blood	Male	20	1	0	0	0	0	0	11.6	0	0.075	11.7	516	84	11	16	42	40	71	4	3,{10}{15}{15,34}	l,v	1,7	0	0	0	0	0	0	0	0	0	0	0	0	0	0	0	0	0	0	0	0	0	0	0
NBFE-064	invasive	Bovismorbificans	blood	Female	10	1	0	0	1	1	1	10.6	39.7	0.39	10.8	150	61	12	10	65	54	63	57	6,8,20	r	1,5	0	0	0	0	0	0	0	0	0	0	0	0	0	0	0	0	0	0	0	0	0	0	0
NBFE-084	invasive	Muenster	blood	Male	7	1	0	0	1	1	1	6.7	24.9	0.319	10.7	321	119	10	17	42	12	13	4	3,{10}{15}{15,34}	e,h	1,5	0	0	0	0	0	0	0	0	0	0	0	0	0	0	0	0	0	0	0	0	0	0	0
NBFE-098	invasive	Saintpaul	blood	Female	18	1	0	0	1	0	0	11.4	7.1	0.521	11.6	49	5	14	21	9	6	12	17	1,4,[5],12	e,h	1,2	0	0	0	0	0	0	0	0	0	0	0	0	0	0	0	0	0	0	0	0	0	0	0
NBFE-104	invasive	Poona	blood	Male	17	1	0	0	0	0	1	13.26	51.2	0.45	10.8	3095	13	127	506	113	114	107	4	1,13,22	z	1,6	0	0	0	0	0	0	0	0	0	0	0	0	0	0	0	0	0	0	0	0	0	0	0
NBFE-112	invasive	I 1,4,[5],12:i:-	blood	Male	20	1	0	0	1	0	1	5.9	11.7	0.378	10.8	34	10	19	12	9	5	9	2	1,4,[5],12	i	-	0	0	0	0	0	0	0	0	0	0	0	0	0	0	0	0	1	0	0	0	0	0	0
NBFE-129	invasive	Goldcoast	blood	Male	13	1	0	0	1	1	1	11.4	12.8	0.309	11.5	358	5	110	35	122	2	19	22	6,8	r	l,w	0	0	0	0	0	0	0	0	0	0	0	0	0	0	0	0	0	0	0	0	0	0	0
NBFE-134	invasive	Oranienburg	blood	Female	15	1	0	0	1	1	1	10	5.5	0.138	10.1	23	13	11	16	15	12	15	4	6,7,14	m,t	-	0	0	0	0	0	0	0	0	0	0	0	0	0	0	0	0	0	0	0	0	0	0	0
NBFE-138	invasive	Goldcoast	blood	Male	12	1	0	0	1	0	1	14.6	126.4	3.489	11.8	358	5	110	35	122	2	19	22	6,8	r	l,w	0	0	0	0	0	0	0	0	0	0	0	0	0	0	0	0	0	0	0	0	0	0	0
NBFE-141	invasive	Saintpaul	blood	Male	31	1	0	0	0	0	0	12	22.4	0.41	11.9	49	5	14	21	9	6	12	17	1,4,[5],12	e,h	1,2	0	0	0	0	0	0	0	0	0	0	0	0	0	0	0	0	1	0	0	0	0	0	0
NBFE-001	non-invasive	I 1,4,[5],12:i:-	stool	Female	32	1	0	0	1	1	1	3.7	111.6	0.493	12.4	34	10	19	12	9	5	9	2	1,4,[5],12	i	-	0	0	0	0	0	0	0	0	0	0	0	0	0	0	1	1	0	0	0	0	0	0	0
NBFE-002	non-invasive	I 1,4,[5],12:i:-	stool	Female	15	1	0	0	1	1	1	16.1	138.5	1.637	11.8	34	10	19	12	9	5	9	2	1,4,[5],12	i	-	0	0	0	0	0	0	0	0	0	0	0	0	0	0	0	0	0	0	0	0	0	0	0
NBFE-003	non-invasive	Typhimurium	stool	Female	15	1	0	1	1	1	1	6.1	18.9	0.23	12.1	19	10	7	12	9	5	9	2	1,4,[5],12	i	1,2	0	0	0	0	0	0	0	0	0	0	0	0	0	0	0	0	0	0	0	0	0	0	0
NBFE-004	non-invasive	Typhimurium	stool	Male	8	1	0	0	1	1	1	16.6	117.8	0.528	11.4	19	10	7	12	9	5	9	2	1,4,[5],12	i	1,2	0	0	0	0	0	0	0	0	0	0	0	0	0	0	0	0	0	0	0	0	0	0	0
NBFE-005	non-invasive	I 1,4,[5],12:i:-	stool	Female	9	1	0	1	1	1	1	15.4	4.3	0.069	12.4	34	10	19	12	9	5	9	2	1,4,[5],12	i	-	0	0	0	0	0	0	0	0	0	0	0	0	0	0	1	1	0	0	0	0	0	0	0
NBFE-006	non-invasive	I 1,4,[5],12:i:-	stool	Male	9	1	0	0	1	1	1	26.2	20.5	0.109	10.7	34	10	19	12	9	5	9	2	1,4,[5],12	i	-	0	0	0	0	0	0	0	0	0	0	0	0	0	0	0	0	0	0	0	0	0	0	0
NBFE-007	non-invasive	Typhimurium	stool	Male	49	0	0	0	1	0	1	5.5	18.3	0.126	7.9	19	10	7	12	9	5	9	2	1,4,[5],12	i	1,2	0	0	0	0	0	0	0	0	0	0	1	0	0	0	0	0	1	0	0	0	0	0	0
NBFE-008	non-invasive	Enteritidis	stool	Male	84	1	0	1	1	1	1	5.8	120.5	0.847	13.9	11	5	2	3	7	6	6	11	1,9,12	g,m	-	0	0	0	0	0	1	0	1	0	0	0	0	0	0	0	0	0	0	0	0	1	0	1
NBFE-009	non-invasive	Typhimurium	stool	Female	14	1	0	1	1	1	1	11.4	12.1	0.177	10.7	19	10	7	12	9	5	9	2	1,4,[5],12	i	1,2	0	0	0	0	0	0	0	0	0	0	0	0	0	0	0	0	0	0	0	0	0	0	0
NBFE-010	non-invasive	I 1,4,[5],12:i:-	stool	Male	12	1	0	0	1	1	1	10.4	29.4	0.972	11.7	34	10	19	12	9	5	9	2	1,4,[5],12	i	-	0	0	0	0	0	0	0	0	0	0	0	0	0	0	1	1	0	0	0	0	0	0	0
NBFE-012	non-invasive	I 1,4,[5],12:i:-	stool	Female	7	1	1	1	1	0	1	9.3	29.2	0.237	12.1	34	10	19	12	9	5	9	2	1,4,[5],12	i	-	0	0	0	0	0	0	0	0	0	0	0	0	0	0	1	1	0	0	0	0	0	0	0
NBFE-015	non-invasive	Typhimurium	stool	Male	11	1	0	0	1	1	1	7.8	51.7	0.113	11.9	19	10	7	12	9	5	9	2	1,4,[5],12	i	1,2	0	0	0	0	0	0	0	0	0	0	0	0	0	0	0	0	0	0	0	0	0	0	0
NBFE-017	non-invasive	Muenster	stool	Female	5	1	0	0	1	0	1	11.1	9.6	0.168	10.9	321	119	10	17	42	12	13	4	3,{10}{15}{15,34}	e,h	1,5	0	0	0	0	0	0	0	0	0	0	0	0	0	0	1	1	0	0	0	0	0	0	0
NBFE-018	non-invasive	Enteritidis	stool	Female	8	1	0	1	1	1	1	11.2	11.1	0.098	11.7	11	5	2	3	7	6	6	11	1,9,12	g,m	-	0	0	0	0	0	1	0	1	0	0	0	0	0	0	0	0	0	0	0	0	0	0	0
NBFE-020	non-invasive	I 1,4,[5],12:i:-	stool	Male	13	1	1	0	1	1	1	12.7	0.7	0.029	11.1	34	10	19	12	9	5	9	2	1,4,[5],12	i	-	0	0	0	0	0	0	0	0	0	0	0	0	0	0	1	1	0	0	1	0	0	0	0
NBFE-021	non-invasive	Saintpaul	stool	Male	49	0	0	0	1	1	1	10.3	8	0.155	12.1	49	5	14	21	9	6	12	17	1,4,[5],12	e,h	1,2	0	0	0	0	0	0	0	0	0	0	0	0	0	0	0	0	0	0	0	0	0	0	0
NBFE-022	non-invasive	Saintpaul	stool	Female	18	0	0	0	1	1	1	14.2	10.1	0.285	11.8	49	5	14	21	9	6	12	17	1,4,[5],12	e,h	1,2	0	0	0	0	0	0	0	0	0	0	0	0	0	0	0	0	0	0	0	0	0	0	0
NBFE-023	non-invasive	Infantis	stool	Male	108	1	0	1	1	0	0	7	106.9	1.033	13.1	32	17	18	22	17	5	21	19	6,7,14	r	1,5	0	0	0	0	0	0	0	0	0	0	0	0	0	0	0	0	0	0	0	0	0	0	0
NBFE-024	non-invasive	Typhimurium	stool	Male	32	1	0	0	1	0	1	10.5	3.72	N/A	13.9	36	18	14	12	9	5	18	21	1,4,[5],12	i	1,2	0	0	0	0	0	0	0	0	0	0	0	0	0	0	0	0	0	0	0	0	0	0	0
NBFE-025	non-invasive	Saintpaul	stool	Male	12	1	1	0	1	1	1	8.5	15	1.336	11.3	49	5	14	21	9	6	12	17	1,4,[5],12	e,h	1,2	0	0	0	0	0	0	0	0	0	0	0	0	0	0	0	0	0	0	0	0	0	0	0
NBFE-026	non-invasive	I 1,4,[5],12:i:-	stool	Male	50	1	0	1	1	1	1	19.7	57.1	1.436	13.1	34	10	19	12	9	5	9	2	1,4,[5],12	i	-	0	0	0	0	0	0	0	0	0	0	0	0	0	0	0	0	0	0	0	0	0	0	0
NBFE-028	non-invasive	Litchfield	stool	Female	3	1	1	1	1	0	0	8.9	27.9	0.275	9.6	214	14	72	21	12	6	19	15	6,8	l,v	1,2	0	0	0	0	0	0	0	0	0	0	0	0	0	0	0	0	1	1	0	0	0	0	0
NBFE-029	non-invasive	Typhimurium	stool	Female	12	1	0	0	1	0	0	5.6	0	0.05	11.9	19	10	7	12	9	5	9	2	1,4,[5],12	i	1,2	0	0	0	0	0	0	0	0	0	0	0	0	0	0	0	0	0	0	0	0	0	0	0
NBFE-033	non-invasive	I 1,4,[5],12:i:-	stool	Male	7	1	1	0	1	1	1	8.8	98.3	9.194	12	34	10	19	12	9	5	9	2	1,4,[5],12	i	-	0	0	0	0	0	0	0	0	0	0	0	0	0	0	0	0	0	0	0	0	0	0	0
NBFE-034	non-invasive	Enteritidis	stool	Female	59	1	0	0	1	1	1	10.6	22.1	0.675	10.9	11	5	2	3	7	6	6	11	1,9,12	g,m	-	0	0	0	0	0	1	0	1	0	0	0	0	0	0	0	0	0	0	0	0	0	1	0
NBFE-035	non-invasive	Kentucky	stool	Male	39	1	0	1	1	1	1	8.6	55.9	0.491	12.7	198	76	14	3	77	64	64	67	8,20	i	z6	0	0	0	0	0	0	0	0	0	0	0	0	0	0	0	0	0	0	0	0	0	0	0
NBFE-036	non-invasive	I 1,4,[5],12:i:-	stool	Male	7	1	0	0	1	1	1	10.3	0	0.078	11.4	34	10	19	12	9	5	9	2	1,4,[5],12	i	-	0	0	0	0	0	0	1	0	0	0	0	0	0	0	1	1	0	0	0	0	0	0	0
NBFE-037	non-invasive	Typhimurium	stool	Female	14	1	0	0	1	0	0	9.1	74.5	0.392	11.6	19	10	7	12	9	5	9	2	1,4,[5],12	i	1,2	0	0	0	0	0	0	0	0	0	0	0	0	0	0	0	0	0	0	0	0	0	0	0
NBFE-039	non-invasive	I 1,4,[5],12:i:-	stool	Male	49	1	0	1	1	0	1	13.7	17.3	0.344	13.3	34	10	19	12	9	5	9	2	1,4,[5],12	i	-	0	0	0	0	0	0	0	0	0	0	0	0	0	0	1	1	0	0	0	0	0	0	0
NBFE-040	non-invasive	Thompson	stool	Female	27	1	0	0	1	1	1	15.2	3.8	0.208	13.4	26	14	13	18	12	14	18	1	6,7,14	k	1,5	1	0	0	0	0	0	0	0	0	0	0	0	0	0	0	0	0	0	0	0	0	0	0
NBFE-042	non-invasive	I 1,4,[5],12:i:-	stool	Female	12	1	0	0	1	1	1	17.3	20.4	0.103	11.7	34	10	19	12	9	5	9	2	1,4,[5],12	i	-	0	0	0	0	0	0	0	0	0	0	0	0	0	0	1	1	0	0	0	0	0	0	0
NBFE-044	non-invasive	London	stool	Female	3	1	0	1	1	1	0	3.2	50.1	1.215	11.5	155	10	60	58	66	6	65	16	3,{10}{15}	l,v	1,6	0	0	0	0	0	0	0	0	0	0	0	0	0	0	0	0	0	0	0	1	0	0	0
NBFE-045	non-invasive	Weltevreden	stool	Male	11	1	0	1	1	1	1	16.8	108.9	2.021	11.5	365	130	97	25	125	84	9	101	3,{10}{15}	r	z6	0	1	0	0	0	0	0	1	0	0	0	0	0	0	0	0	0	0	0	0	0	0	0
NBFE-046	non-invasive	Livingstone	stool	Female	1	1	0	0	1	0	0	6.3	16.5	0.523	10.1	543	117	135	18	12	162	162	38	6,7,14	d	l,w	0	0	0	0	0	0	0	0	0	0	0	0	0	0	0	0	0	0	0	0	0	0	0
NBFE-047	non-invasive	I 1,4,[5],12:i:-	stool	Male	11	1	0	0	1	1	1	15.3	10.4	0.075	12.4	34	10	19	12	9	5	9	2	1,4,[5],12	i	-	0	0	0	0	0	0	0	0	0	0	0	0	0	0	0	0	0	0	0	0	0	0	0
NBFE-048	non-invasive	I 1,4,[5],12:i:-	stool	Male	19	1	0	1	1	0	1	9.9	36.4	1.96	11.4	34	10	19	12	9	5	9	2	1,4,[5],12	i	-	0	0	0	0	0	0	0	0	0	0	0	0	0	0	0	0	0	0	0	0	0	0	0
NBFE-049	non-invasive	I 1,4,[5],12:i:-	stool	Male	12	1	1	0	1	1	1	14.4	100.7	1.189	11.5	34	10	19	12	9	5	9	2	1,4,[5],12	i	-	0	0	0	0	0	0	0	0	0	0	0	0	0	0	1	1	0	0	0	0	0	0	0
NBFE-054	non-invasive	I 1,4,[5],12:i:-	stool	Female	14	1	0	0	1	1	1	11.7	20.3	0.083	11.2	34	10	19	12	9	5	9	2	1,4,[5],12	i	-	0	0	0	0	0	0	0	0	0	0	0	0	0	0	0	0	0	0	0	0	0	0	0
NBFE-060	non-invasive	London	stool	Female	8	1	0	0	1	1	1	15.9	119.7	0.651	12.4	155	10	60	58	66	6	65	16	3,{10}{15}	l,v	1,6	0	0	0	0	1	0	0	0	0	0	0	0	0	0	0	0	0	0	0	0	0	0	0
NBFE-065	non-invasive	Agona	stool	Male	26	1	0	0	1	1	1	10.2	62.2	0.213	13.2	13	3	3	7	4	3	3	7	1,4,[5],12	f,g,s	-	0	0	0	0	0	0	0	0	0	0	0	0	0	0	0	0	0	0	0	0	0	0	0
NBFE-066	non-invasive	I 1,4,[5],12:i:-	stool	Female	19	1	0	0	1	1	1	6.1	39.8	2.171	12.8	34	10	19	12	9	5	9	2	1,4,[5],12	i	-	0	0	0	0	0	0	0	0	0	0	0	0	0	0	0	0	1	0	0	0	0	0	0
NBFE-067	non-invasive	Derby	stool	Female	21	0	0	1	1	0	0	14.3	5.6	0.298	12	40	19	20	3	20	5	22	22	1,4,[5],12	f,g	-	0	0	0	0	0	0	0	0	0	0	0	0	0	0	0	0	0	0	0	0	0	0	0
NBFE-068	non-invasive	Enteritidis	stool	Female	17	1	1	0	1	0	1	9.6	0.7	0.073	10.4	11	5	2	3	7	6	6	11	1,9,12	g,m	-	0	0	0	0	0	1	0	1	0	1	0	0	0	0	0	0	0	0	0	0	1	0	0
NBFE-069	non-invasive	I 1,4,[5],12:i:-	stool	Male	7	1	0	0	1	1	1	7.9	91.3	1.564	11.9	34	10	19	12	9	5	9	2	1,4,[5],12	i	-	0	0	0	0	0	0	0	0	0	0	0	0	0	0	0	0	0	0	0	0	0	0	0
NBFE-070	non-invasive	I 1,4,[5],12:i:-	stool	Female	28	1	1	0	1	0	1	5.9	31.3	0.451	10.5	34	10	19	12	9	5	9	2	1,4,[5],12	i	-	0	0	0	0	0	0	0	0	0	0	0	0	0	0	0	0	0	0	0	0	0	0	0
NBFE-071	non-invasive	I 1,4,[5],12:i:-	stool	Male	17	0	0	0	1	0	1	7.2	0	N/A	11.9	34	10	19	12	9	5	9	2	1,4,[5],12	i	-	0	0	0	0	0	0	0	0	0	0	0	0	0	0	1	1	0	0	0	0	0	0	0
NBFE-072	non-invasive	I 1,4,[5],12:i:-	stool	Female	12	1	0	0	1	1	1	13.3	13.6	0.247	14.3	34	10	19	12	9	5	9	2	1,4,[5],12	i	-	0	0	1	0	0	0	0	0	0	0	0	0	0	0	0	0	0	0	0	1	0	0	0
NBFE-073	non-invasive	I 1,4,[5],12:i:-	stool	Male	6	1	0	0	1	0	0	15.2	6.2	0.124	11.9	34	10	19	12	9	5	9	2	1,4,[5],12	i	-	0	0	0	0	0	0	0	0	0	0	0	0	0	0	1	1	0	0	0	0	0	0	0
NBFE-074	non-invasive	Typhimurium	stool	Female	9	0	0	0	1	0	0	N/A	N/A	N/A	N/A	19	10	7	12	9	5	9	2	1,4,[5],12	i	1,2	0	0	0	0	0	0	0	0	0	0	0	0	0	0	0	0	0	0	0	0	0	0	0
NBFE-075	non-invasive	Muenster	stool	Male	11	1	0	0	1	1	1	9.2	89	0.797	10.5	321	119	10	17	42	12	13	4	3,{10}{15}{15,34}	e,h	1,5	0	0	0	0	0	0	0	0	0	0	0	0	0	0	0	0	1	0	0	0	0	0	0
NBFE-076	non-invasive	Enteritidis	stool	Female	71	1	0	1	1	0	1	6.6	156.5	20.63	12.4	11	5	2	3	7	6	6	11	1,9,12	g,m	-	0	0	0	0	0	1	0	1	0	0	0	0	0	0	0	0	0	0	0	0	0	1	0
NBFE-077	non-invasive	Goldcoast	stool	Male	21	1	0	0	1	0	1	7.7	34.6	0.418	12.7	358	5	110	35	122	2	19	22	6,8	r	l,w	0	0	1	0	0	0	0	0	0	0	0	0	1	1	0	0	0	0	0	0	0	0	0
NBFE-081	non-invasive	London	stool	Male	7	1	0	0	1	0	1	25.3	126.6	0.567	11.1	155	10	60	58	66	6	65	16	3,{10}{15}	l,v	1,6	0	0	0	0	0	0	0	0	0	0	0	0	0	0	0	0	0	0	0	0	0	0	0
NBFE-087	non-invasive	Typhimurium	stool	Male	8	1	0	0	1	1	1	6.6	30.6	0.05	9.7	19	10	7	12	9	5	9	2	1,4,[5],12	i	1,2	0	0	0	0	0	0	0	0	0	0	0	0	0	0	0	0	0	0	0	0	0	0	0
NBFE-088	non-invasive	I 1,4,[5],12:i:-	stool	Male	12	1	0	0	1	1	1	9.5	113.6	2.25	11.8	34	10	19	12	9	5	9	2	1,4,[5],12	i	-	0	0	0	0	0	0	0	0	0	0	0	0	0	0	0	0	0	0	0	0	0	0	0
NBFE-089	non-invasive	I 1,4,[5],12:i:-	stool	Male	18	1	0	1	1	0	0	7.8	47.67	6.7	8.8	34	10	19	12	9	5	9	2	1,4,[5],12	i	-	0	0	0	0	0	0	0	0	0	0	0	0	0	0	0	0	1	0	0	0	0	0	0
NBFE-090	non-invasive	Manhattan	stool	Female	10	1	0	0	1	1	1	17.8	3.9	0.146	12	18	9	9	6	12	9	12	2	6,8	d	1,5	0	0	0	0	0	0	0	0	0	0	0	0	0	0	0	0	0	0	0	0	0	0	0
NBFE-091	non-invasive	I 1,4,[5],12:i:-	stool	Male	13	1	0	0	1	1	1	17.8	5.2	0.114	11.8	34	10	19	12	9	5	9	2	1,4,[5],12	i	-	0	0	0	0	0	0	0	0	0	0	0	0	0	0	0	0	0	0	0	0	0	0	0
NBFE-092	non-invasive	Rissen	stool	Male	7	1	0	0	1	1	1	8.2	3.6	0.138	12.3	469	92	107	79	156	64	151	87	6,7,14	f,g	-	0	0	0	0	0	0	0	0	0	0	0	0	0	0	0	0	1	0	0	0	0	0	0
NBFE-093	non-invasive	Enteritidis	stool	Female	61	1	0	0	1	1	1	6	50.7	0.551	11.9	11	5	2	3	7	6	6	11	1,9,12	g,m	-	0	0	0	0	0	1	0	1	0	0	0	0	0	0	0	0	0	0	0	0	1	0	1
NBFE-094	non-invasive	Typhimurium	stool	Female	11	1	0	0	1	1	1	10	117.4	1.235	12	19	10	7	12	9	5	9	2	1,4,[5],12	i	1,2	0	0	0	0	0	0	0	0	0	0	0	0	0	0	0	0	0	0	0	0	0	0	0
NBFE-096	non-invasive	I 1,4,[5],12:i:-	stool	Female	11	1	0	1	1	0	1	8.8	116.3	6.345	11.8	34	10	19	12	9	5	9	2	1,4,[5],12	i	-	0	0	0	0	0	0	0	0	0	0	0	0	0	0	0	0	0	0	0	0	0	0	0
NBFE-097	non-invasive	I 1,4,[5],12:i:-	stool	Male	12	1	0	0	1	1	0	18.1	224.8	12.48	11	34	10	19	12	9	5	9	2	1,4,[5],12	i	-	0	0	0	0	0	0	0	0	0	0	0	0	0	0	1	1	0	0	0	0	0	0	0
NBFE-099	non-invasive	I 1,4,[5],12:i:-	stool	Female	13	1	0	0	1	0	1	9.6	15.4	0.049	12	34	10	19	12	9	5	9	2	1,4,[5],12	i	-	0	0	1	0	0	0	0	0	0	0	0	0	0	0	1	1	0	0	0	1	0	0	0
NBFE-100	non-invasive	Thompson	stool	Female	18	1	0	0	1	1	1	12.3	55.5	0.164	12.3	26	14	13	18	12	14	18	1	6,7,14	k	1,5	0	0	0	0	0	0	0	0	0	0	0	0	0	0	0	0	0	0	0	1	0	0	0
NBFE-107	non-invasive	I 1,4,[5],12:i:-	stool	Female	7	0	0	1	1	0	1	12	10.1	0.132	13.3	34	10	19	12	9	5	9	2	1,4,[5],12	i	-	0	0	0	0	0	0	0	0	0	0	0	0	0	0	0	0	1	0	0	0	0	0	0
NBFE-108	non-invasive	London	stool	Male	66	1	0	0	1	0	0	2.8	75.1	0.601	8.8	155	10	60	58	66	6	65	16	3,{10}{15}	l,v	1,6	0	1	0	1	0	0	0	0	0	0	0	1	0	0	0	0	0	0	0	0	0	0	0
NBFE-114	non-invasive	I 1,4,[5],12:i:-	stool	Male	16	1	1	0	1	0	1	27.1	80.4	8.921	11.9	34	10	19	12	9	5	9	2	1,4,[5],12	i	-	0	0	0	0	0	0	0	0	0	0	0	0	0	0	0	0	0	0	0	0	0	0	0
NBFE-115	non-invasive	I 1,4,[5],12:i:-	stool	Female	13	0	0	0	1	1	1	7.2	10.4	0.163	12.6	34	10	19	12	9	5	9	2	1,4,[5],12	i	-	0	0	0	0	0	0	0	0	0	0	0	0	0	0	0	0	0	0	0	0	0	0	0
NBFE-116	non-invasive	Infantis	stool	Female	11	1	0	0	1	0	1	14.3	86.7	5.133	9.1	32	17	18	22	17	5	21	19	6,7,14	r	1,5	0	0	0	0	0	0	0	0	0	0	0	0	0	0	0	0	0	0	0	0	0	0	0
NBFE-117	non-invasive	London	stool	Male	3	1	0	0	1	1	1	7.8	14.1	0.775	11	155	10	60	58	66	6	65	16	3,{10}{15}	l,v	1,6	0	0	0	0	0	0	0	0	0	0	0	0	0	0	0	0	0	0	0	0	0	0	0
NBFE-118	non-invasive	London	stool	Female	7	1	0	0	1	0	1	9.98	9.5	N/A	9.1	155	10	60	58	66	6	65	16	3,{10}{15}	l,v	1,6	0	0	0	0	1	0	0	0	0	0	0	0	0	0	0	0	0	0	0	0	0	0	0
NBFE-119	non-invasive	Goldcoast	stool	Male	45	1	0	0	1	1	1	8.4	68.39	0.321	12.2	358	5	110	35	122	2	19	22	6,8	r	l,w	0	0	1	0	0	0	0	0	0	0	0	0	1	1	0	0	0	0	0	0	0	0	0
NBFE-120	non-invasive	I 1,4,[5],12:i:-	stool	Male	16	1	0	0	1	1	1	3.7	109.8	0.428	10.8	34	10	19	12	9	5	9	2	1,4,[5],12	i	-	0	0	0	0	0	0	0	0	0	0	0	0	0	0	0	0	0	0	0	0	0	0	0
NBFE-121	non-invasive	Typhimurium	stool	Male	19	1	0	0	1	1	1	12.6	57	0.074	10.7	19	10	7	12	9	5	9	2	1,4,[5],12	i	1,2	0	0	0	0	0	0	0	0	0	0	0	0	0	0	0	0	1	0	0	0	0	0	0
NBFE-122	non-invasive	I 1,4,[5],12:i:-	stool	Female	6	1	0	1	1	1	1	10.7	31.3	0.08	12.1	34	10	19	12	9	5	9	2	1,4,[5],12	i	-	0	0	0	0	0	0	0	0	0	0	0	0	0	0	0	0	0	0	0	0	0	0	0
NBFE-124	non-invasive	I 1,4,[5],12:i:-	stool	Male	17	1	0	0	1	1	1	3.9	159	10.85	11.4	34	10	19	12	9	5	9	2	1,4,[5],12	i	-	0	0	0	0	0	0	0	0	0	0	0	0	0	0	1	1	1	0	0	0	0	0	0
NBFE-125	non-invasive	Goldcoast	stool	Female	11	1	0	0	1	1	1	9.1	12.7	0.156	13.2	358	5	110	35	122	2	19	22	6,8	r	l,w	0	0	0	0	0	0	0	0	0	0	0	0	0	0	1	1	0	0	0	0	0	0	0
NBFE-126	non-invasive	Typhimurium	stool	Female	45	1	0	0	1	1	1	8.8	94.6	0.201	13.3	19	10	7	12	9	5	9	2	1,4,[5],12	i	1,2	0	0	0	0	0	1	0	1	1	0	0	0	0	0	0	0	0	0	0	0	0	0	0
NBFE-127	non-invasive	Livingstone	stool	Male	84	1	0	1	1	1	1	4.6	114.6	0.46	12.8	8334	173	788	125	206	40	174	165	-	d	l,z13,z28	0	0	0	0	0	0	0	0	0	0	0	0	0	0	0	0	0	0	0	0	0	0	0
NBFE-128	non-invasive	Typhimurium	stool	Male	72	1	0	0	1	0	1	11.6	100.7	1.275	12.7	19	10	7	12	9	5	9	2	1,4,[5],12	i	1,2	0	0	0	0	0	1	0	0	0	0	0	0	0	0	1	1	0	0	0	0	0	0	0
NBFE-130	non-invasive	I 1,4,[5],12:i:-	stool	Male	10	1	1	1	1	0	1	11.2	28.1	0.571	12.4	34	10	19	12	9	5	9	2	1,4,[5],12	i	-	0	0	0	0	0	0	0	0	0	0	0	0	0	0	0	0	0	0	0	0	0	0	0
NBFE-131	non-invasive	I 1,4,[5],12:i:-	stool	Male	18	1	0	1	1	0	1	9.3	3.2	0.092	13.3	34	10	19	12	9	5	9	2	1,4,[5],12	i	-	0	0	0	0	0	0	0	0	0	0	0	0	0	0	1	1	0	0	0	0	0	0	0
NBFE-132	non-invasive	Enteritidis	stool	Male	12	1	0	0	1	1	1	9.2	65.78	0.335	11.7	11	5	2	3	7	6	6	11	1,9,12	g,m	-	0	0	0	0	0	1	0	1	0	1	0	0	0	0	0	0	0	0	0	0	0	1	0
NBFE-133	non-invasive	I 1,4,[5],12:i:-	stool	Female	13	1	1	0	1	1	1	9.6	20.8	0.305	11.9	34	10	19	12	9	5	9	2	1,4,[5],12	i	-	0	0	0	0	0	0	0	0	0	0	0	0	0	0	1	1	0	0	0	0	0	0	0
NBFE-135	non-invasive	Enteritidis	stool	Male	47	1	0	0	1	1	1	3.7	12.6	0.632	12.1	11	5	2	3	7	6	6	11	1,9,12	g,m	-	0	0	0	0	0	1	0	1	0	1	0	0	0	0	0	0	0	0	0	0	0	1	0
NBFE-137	non-invasive	Derby	stool	Male	5	1	0	0	1	1	1	9.1	123.2	0.515	12.2	40	19	20	3	20	5	22	22	1,4,[5],12	f,g	-	0	0	0	0	0	0	0	0	0	0	0	0	0	0	0	0	0	0	0	0	0	0	0
NBFE-139	non-invasive	I 1,4,[5],12:i:-	stool	Female	71	1	0	1	1	1	1	7.4	0	0.06	13.1	34	10	19	12	9	5	9	2	1,4,[5],12	i	-	0	0	0	0	0	0	0	0	0	0	0	0	0	0	0	0	0	0	0	0	0	0	0
NBFE-140	non-invasive	Typhimurium	stool	Male	12	1	0	0	1	0	0	11.4	44.4	0.093	11.1	19	10	7	12	9	5	9	2	1,4,[5],12	i	1,2	0	0	0	0	0	0	0	0	0	0	0	0	0	0	0	0	1	0	1	0	0	0	0
NBFE-142	non-invasive	I 1,4,[5],12:i:-	stool	Female	16	1	0	1	1	1	1	4.1	81	0.39	10.7	34	10	19	12	9	5	9	2	1,4,[5],12	i	-	0	0	0	0	0	0	0	0	0	0	0	0	0	0	0	0	0	0		0	0	0	0
NBFE-143	non-invasive	I 1,4,[5],12:i:-	stool	Female	8	1	0	1	1	1	1	7.3	15.2	0.088	12	34	10	19	12	9	5	9	2	1,4,[5],12	i	-	0	0	0	0	0	0	0	0	0	0	0	0	0	0	0	0	0	0	0	0	0	0	0
NBFE-146	non-invasive	I 1,4,[5],12:i:-	stool	Male	13	1	0	0	1	1	1	13.9	22.5	0.183	12.4	34	10	19	12	9	5	9	2	1,4,[5],12	i	-	0	0	0	0	0	0	0	0	0	0	0	0	0	0	0	0	0	0	0	0	0	0	0
NBFE-147	non-invasive	Montevideo	stool	Female	1	0	0	0	1	1	1	6.4	14.1	0.205	9.8	4	43	41	16	13	34	13	4	6,7,14,[54]	g,m,s	-	0	0	0	0	0	0	0	0	0	0	0	0	0	0	1	1	0	0	0	0	0	0	0
NBFE-149	non-invasive	Stanley	stool	Male	44	1	0	0	1	1	1	6.46	6.52	N/A	12.6	29	16	16	20	18	8	12	18	1,4,[5],12,[27]	d	1,2	0	0	0	0	0	0	0	0	0	0	0	0	0	0	0	0	0	0	0	1	0	0	0
NBFE-150	non-invasive	I 1,4,[5],12:i:-	stool	Female	12	1	0	0	1	1	1	7.7	71.4	8.497	11.7	34	10	19	12	9	5	9	2	1,4,[5],12	i	-	0	0	0	0	0	0	0	0	0	0	0	0	0	0	0	0	0	0	0	0	0	0	0
NBFE-151	non-invasive	Typhimurium	stool	Male	13	1	0	0	1	0	1	4.7	10	0.006	11.2	19	10	7	12	9	5	9	2	1,4,[5],12	i	1,2	0	0	0	0	0	0	0	0	0	0	0	0	0	0	0	0	1	0	0	0	0	0	0
NBFE-152	non-invasive	Typhimurium	stool	Female	13	1	0	0	1	0	1	5.2	4.1	0.134	12.6	19	10	7	12	9	5	9	2	1,4,[5],12	i	1,2	0	0	0	0	0	0	0	0	0	0	0	0	0	0	0	0	0	0	0	0	0	0	0
NBFE-153	non-invasive	I 1,4,[5],12:i:-	stool	Female	11	1	0	0	1	0	0	12.1	128.8	0.012	10.5	34	10	19	12	9	5	9	2	1,4,[5],12	i	-	0	0	1	0	0	0	0	0	0	0	0	0	0	0	0	0	0	0	0	1	0	0	0
NBFE-154	non-invasive	Enteritidis	stool	Female	60	1	0	1	1	1	1	4.6	115	3.079	12.5	11	5	2	3	7	6	6	11	1,9,12	g,m	-	0	0	0	0	0	1	0	1	0	0	0	0	0	0	0	0	0	0	0	0	1	0	1
NBFE-155	non-invasive	Infantis	stool	Male	8	1	0	1	1	0	1	15	4.2	6.802	11.3	32	17	18	22	17	5	21	19	6,7,14	r	1,5	0	0	0	0	0	0	0	0	0	0	0	0	0	0	0	0	0	0	0	0	0	0	0
NBFE-156	non-invasive	Typhimurium	stool	Female	32	1	0	0	1	1	1	5.44	22.4	0.179	14.3	19	10	7	12	9	5	9	2	1,4,[5],12	i	1,2	0	0	0	0	0	0	0	0	0	0	0	0	0	0	0	0	0	0	0	0	0	0	0
[truncated: 211 more columns]
