# Supplementary material for: Genomic investigation and nationwide tracking of pediatric invasive nontyphoidal Salmonella in China
Source: mLife. 2024 Mar 29;3(1):156–60. doi: 10.1002/mlf2.12117 (PMC11139200; doi:10.1002/mlf2.12117)
Supplement: Supplementary file 3 — Supporting information. [file MLF2-3-156-s003.xlsx]

## Sheet: Sheet1
Strain name	Lineage	Continent	Country	Year	Host	Sample	Gender	Age	Symptom	STs
SAL00816	L-IV	Asia	China:Shanghai	2014	Human	stool	F	40y	clinics	358
SAL00836	L-IV	Asia	China:Shanghai	2015	Human	stool	M	28y	clinics	358
SAL00910	L-IV	Asia	China:Shanghai	2016	Human	stool	M	9m	clinics	358
1096_ZJNB22SAL409	L-IV	Asia	China: Zhejiang	2022	Human	stool	M	51y	clinics	358
1201_ZJHZ22SAL029	L-IV	Asia	China: Zhejiang	2022	Human	stool	F	11m	clinics	358
SAL00884	L-IV	Asia	China:Shanghai	2016	Human	stool	F	66y	carrier	358
SAL00882	L-IV	Asia	China:Shanghai	2016	Human	stool	M	58y	carrier	358
SAL00883	L-IV	Asia	China:Shanghai	2016	Human	stool	F	26y	carrier	358
SAL00895	L-IV	Asia	China:Guangxi	2016	Human	stool	F	46y	carrier	358
SAL00892	L-IV	Asia	China:Guangxi	2016	Human	stool	F	26y	carrier	358
SAL00893	L-IV	Asia	China:Guangxi	2016	Human	stool	F	21y	carrier	358
SAL00856	L-IV	Asia	China:Guangdong	2015	Livestock	chicken	N/A	N/A	N/A	358
SAL00825	L-IV	Asia	China:Shanghai	2014	Human	stool	F	63y	clinics	358
SAL00826	L-IV	Asia	China:Shanghai	2014	Human	stool	F	34y	clinics	358
SAL00830	L-IV	Asia	China:Shanghai	2014	Human	stool	F	67y	clinics	358
SAL00827	L-IV	Asia	China:Shanghai	2014	Human	stool	M	77y	clinics	358
SAL00829	L-IV	Asia	China:Shanghai	2014	Human	stool	F	50y	clinics	358
SAL00828	L-IV	Asia	China:Shanghai	2014	Human	stool	M	57y	clinics	358
SAL00909	L-IV	Asia	China:Shanghai	2016	Human	stool	F	69y	clinics	358
SAL00938	L-IV	Asia	China:Guangdong	2018	Livestock	chicken	N/A	N/A	N/A	358
SAL00803	L-IV	Asia	China:Zhejiang	2018	human	stool	N/A	N/A	carrier	358
SAL00858	L-IV	Asia	China:Shanghai	2016	Human	stool	M	47y	clinics	358
SAL00907	L-IV	Asia	China:Shanghai	2016	Human	stool	F	8m	clinics	358
SAL00901	L-IV	Asia	China:Shanghai	2016	Human	stool	M	7m	clinics	358
SAL00911	L-IV	Asia	China:Shanghai	2018	Human	stool	F	62y	carrier	358
SAL00920	L-IV	Asia	China:Shanghai	2018	Human	stool	M	29y	clinics	358
SAL00928	L-IV	Asia	China:Shanghai	2018	Human	stool	M	23y	clinics	358
SAL00947	L-IV	Asia	China:Guangdong	2018	Livestock	prok	N/A	N/A	N/A	358
SAL00948	L-IV	Asia	China:Guangdong	2018	Livestock	prok	N/A	N/A	N/A	358
SAL00939	L-IV	Asia	China:Guangdong	2018	Livestock	prok	N/A	N/A	N/A	358
SAL00940	L-IV	Asia	China:Guangdong	2018	Livestock	prok	N/A	N/A	N/A	358
SAL00941	L-IV	Asia	China:Guangdong	2018	Livestock	prok	N/A	N/A	N/A	358
SAL00854	L-IV	Asia	China:Shanghai	2015	Livestock	pork	N/A	N/A	N/A	358
SAL00832	L-IV	Asia	China:Shanghai	2015	Human	stool	M	48y	clinics	358
SAL00903	L-IV	Asia	China:Shanghai	2016	Human	stool	M	7m	clinics	358
SAL00904	L-IV	Asia	China:Shanghai	2016	Human	stool	M	6m	clinics	358
SAL00839	L-IV	Asia	China:Shanghai	2015	Human	stool	M	40y	clinics	358
SalGC_ZJ_53	L-IV	Asia	China: Zhejiang	2017	Human	stool	N/A	N/A	clinics	358
1096_ZJNB22SAL580	L-IV	Asia	China: Zhejiang	2022	Human	stool	F	69y	clinics	358
1201_ZJHZ21_0119	L-IV	Asia	China: Zhejiang	2021	Human	stool	F	29y	clinics	358
1201_ZJHZ22SAL028	L-IV	Asia	China: Zhejiang	0	Human	stool	N/A	N/A	N/A	N/A
1201_ZJHZ20_0066	L-IV	Asia	China: Zhejiang	2020	Human	stool	M	52y	carrier	358
SAL00822	L-IV	Asia	China:Shanghai	2014	Human	stool	M	8m	clinics	358
SAL00823	L-IV	Asia	China:Shanghai	2014	Human	stool	M	8m	clinics	358
NBFE-057	L-IV	Asia	China: Zhejiang	2021	Human	stool	M	1y	clinics	358
SAL00908	L-IV	Asia	China:Shandong	2016	Human	stool	M	66y	clinics	358
1201_ZJHZ19_0157	L-IV	Asia	China: Zhejiang	2019	Human	stool	F	9m	clinics	358
C19	L-IV	Asia	China: Guangxi	0	Environment	Water				358
SAL01892	L-IV	Asia	China:Zhejiang	2018	Livestock	swine	N/A	N/A	N/A	358
SAL01893	L-IV	Asia	China:Zhejiang	2018	Livestock	swine	N/A	N/A	N/A	358
SAL00891	L-IV	Asia	China:Shanghai	2016	Human	stool	M	3y	clinics	358
SAL00905	L-IV	Asia	China:Shanghai	2016	Human	stool	M	8m	clinics	358
SAL00906	L-IV	Asia	China:Shanghai	2016	Human	stool	M	2y	clinics	358
SAL00887	L-IV	Asia	China:Shanghai	2016	Human	stool	F	43y	carrier	358
1205_ZJ22TZ0425SAL	L-IV	Asia	China: Zhejiang	2022	Human	stool	M	38	clinics	358
SAL00848	L-IV	Asia	China:Zhejiang	2015	Human	stool	F	1y	clinics	377
SalGC_ZJ_84	L-IV	Asia	China: Zhejiang	2017	Human	stool	N/A	N/A	clinics	358
SAL00894	L-IV	Asia	China:Guangxi	2016	Human	stool	M	22y	carrier	358
SAL00937	L-IV	Asia	China:Shanghai	2018	Human	stool	F	66y	carrier	358
SAL00886	L-IV	Asia	China:Shanghai	2016	Human	stool	M	7y	carrier	358
SAL00885	L-IV	Asia	China:Shanghai	2016	Human	stool	F	60y	carrier	358
1096_ZJNB22SAL199	L-IV	Asia	China: Zhejiang	2022	Human	stool	F	63y	clinics	358
1201_ZJHZ22SAL165	L-IV	Asia	China:Zhejiang	2022	Human	stool	F	40y	clinics	358
1201_ZJHZ22SAL146	L-IV	Asia	China:Zhejiang	2022	Human	stool	F	65y	clinics	358
1096_ZJNB22SAL398	L-IV	Asia	China: Zhejiang	2022	Human	stool	M	23y	clinics	358
1201_ZJHZ22SAL105	L-IV	Asia	China:Zhejiang	2022	Human	stool	M	2y	clinics	358
1201_ZJHZ21_0042	L-IV	Asia	China: Zhejiang	2021	Human	stool	F	1y	clinics	358
SAL00831	L-IV	Asia	China:Shanghai	2015	Human	stool	F	28y	clinics	358
SAL02922	L-IV	Asia	China:Henan	2019	Livestock	swine	N/A	N/A	N/A	358
SAL02923	L-IV	Asia	China:Henan	2019	Livestock	swine	N/A	N/A	N/A	358
SAL00912	L-IV	Asia	China:Shanghai	2018	Human	stool	F	21y	carrier	358
SAL00936	L-IV	Asia	China:Shanghai	2018	Human	stool	M	29y	carrier	358
SAL00932	L-IV	Asia	China:Shanghai	2018	Human	stool	F	69y	clinics	358
SAL00862	L-IV	Asia	China:Guangxi	2015	Human	stool	F	36y	carrier	358
SAL00861	L-IV	Asia	China:Guangxi	2015	Human	stool	M	39y	carrier	358
SAL00863	L-IV	Asia	China:Guangxi	2015	Human	stool	M	28y	carrier	358
SAL00838	L-IV	Asia	China:Shanghai	2015	Human	stool	M	28y	clinics	358
SAL00841	L-IV	Asia	China:Shanghai	2015	Human	stool	F	35y	clinics	358
1201_ZJHZ21_0031	L-IV	Asia	China: Zhejiang	2021	Human	stool	M	56y	clinics	358
SAL00897	L-IV	Asia	China:Guangxi	2016	Human	stool	F	44y	carrier	358
SAL00935	L-IV	Asia	China:Shanghai	2018	Human	stool	M	22y	clinics	358
SAL00915	L-IV	Asia	China:Guangxi	2018	Human	stool	M	21y	carrier	358
SAL00849	L-IV	Asia	China:Shanghai	2015	Human	stool	M	8m	clinics	358
NBFE-077	L-IV	Asia	China: Zhejiang	2021	Human	stool	M	1y	carrier	358
SAL00916	L-IV	Asia	China:Guangxi	2018	Human	stool	F	45y	carrier	358
NBFE-138	L-IV	Asia	China: Zhejiang	2022	Human	blood	M	1y	clinics	358
NBFE-129	L-IV	Asia	China: Zhejiang	2022	Human	blood	M	13m	clinics	358
SAL00853	L-IV	Asia	China:Shanghai	2015	Human	stool	M	53y	clinics	358
SAL00888	L-IV	Asia	China:Chongqing	2016	Human	stool	F	6m	clinics	358
IF2694	L-IV	Asia	China: Jiangsu	2021	Environment	Soil				358
SAL00876	L-IV	Asia	China:Shanghai	2016	Human	stool	M	26y	carrier	358
NBFE-119	L-IV	Asia	China: Zhejiang	2022	Human	stool	M	3y	clinics	358
SAL00924	L-IV	Asia	China:Guangxi	2018	Human	stool	M	35y	carrier	358
SAL00921	L-IV	Asia	China:Guangxi	2018	Human	stool	F	35y	carrier	358
SAL00926	L-IV	Asia	China:Guangxi	2018	Human	stool	F	33y	carrier	358
SAL00923	L-IV	Asia	China:Guangxi	2018	Human	stool	F	17y	carrier	358
SAL00917	L-IV	Asia	China:Guangxi	2018	Human	stool	F	40y	carrier	358
SAL00918	L-IV	Asia	China:Guangxi	2018	Human	stool	M	35y	carrier	358
SAL00880	L-IV	Asia	China:Shanghai	2016	Human	stool	M	56y	carrier	358
SAL00879	L-IV	Asia	China:Shanghai	2016	Human	stool	F	26y	carrier	358
SAL00878	L-IV	Asia	China:Shanghai	2016	Human	stool	M	63y	carrier	358
SAL01128	L-IV	Asia	China:Jiangsu	2017	Environment	Swine Slaughter	N/A	N/A	N/A	358
SAL00881	L-IV	Asia	China:Shanghai	2016	Human	stool	M	69y	carrier	358
SAL00874	L-IV	Asia	China:Shanghai	2016	Human	stool	M	35y	carrier	358
SAL00873	L-IV	Asia	China:Shanghai	2016	Human	stool	F	31y	carrier	358
SAL00869	L-IV	Asia	China:Shanghai	2016	Human	stool	F	21y	carrier	358
SAL00870	L-IV	Asia	China:Shanghai	2016	Human	stool	F	30y	carrier	358
SAL00868	L-IV	Asia	China:Shanghai	2016	Human	stool	F	34y	carrier	358
SAL00875	L-IV	Asia	China:Shanghai	2016	Human	stool	M	4y	carrier	358
SAL00871	L-IV	Asia	China:Shanghai	2016	Human	stool	M	32y	carrier	358
SAL00872	L-IV	Asia	China:Shanghai	2016	Human	stool	M	32y	carrier	358
SAL00855	L-IV	Asia	China:Zhejiang	2015	Environment	water	N/A	N/A	N/A	358
SAL00877	L-IV	Asia	China:Shanghai	2016	Human	stool	F	29y	clinics	358
SAL00843	L-IV	Asia	China:Shanghai	2015	Human	stool	M	59y	clinics	358
SAL00859	L-IV	Asia	China:Shanghai	2016	Human	stool	M	58y	clinics	358
652058	L-IV	Europe	UK	2018	Human	N/A	N/A	N/A	N/A	358
SAL00896	L-IV	Asia	China:Guangxi	2016	Human	stool	F	41y	carrier	358
SAL00817	L-IV	Asia	China:Shanghai	2014	Human	stool	M	33y	clinics	358
SAL00930	L-IV	Asia	China:Shanghai	2018	Human	stool	F	22y	clinics	358
SAL00860	L-IV	Asia	China:Shanghai	2016	Human	stool	M	3y	clinics	358
1201_ZJHZ20_0053	L-IV	Asia	China: Zhejiang	2020	Human	stool	F	72	clinics	358
SAL00931	L-IV	Asia	China:Shanghai	2018	Human	stool	F	56y	clinics	358
SAL00889	L-IV	Asia	China:Shanghai	2016	Human	stool	M	4y	clinics	358
SAL00890	L-IV	Asia	China:Shanghai	2016	Human	stool	M	4y	clinics	358
SAL00927	L-IV	Asia	China:Guangxi	2018	Human	stool	M	40y	carrier	358
SAL00902	L-IV	Asia	China:Shanghai	2016	Human	stool	F	9m	clinics	358
SAL00900	L-IV	Asia	China:Shanghai	2016	Human	stool	F	1y	clinics	358
SAL00835	L-IV	Asia	China:Shanghai	2015	Human	stool	F	40y	clinics	358
SAL00867	L-IV	Asia	China:Guangxi	2015	Human	stool	F	32y	carrier	358
SAL00866	L-IV	Asia	China:Guangxi	2015	Human	stool	F	43y	carrier	358
SAL00865	L-IV	Asia	China:Guangxi	2015	Human	stool	F	39y	carrier	358
SAL00864	L-IV	Asia	China:Guangxi	2015	Human	stool	M	45y	carrier	358
SAL00919	L-IV	Asia	China:Shanghai	2018	Human	stool	M	17y	clinics	358
SAL00913	L-IV	Asia	China:Shanghai	2018	Human	stool	M	38y	clinics	358
SAL00847	L-IV	Asia	China:Sichuan	2014	Human	stool	M	3y	clinics	358
SAL00846	L-IV	Asia	China:Sichuan	2014	Human	stool	M	79y	clinics	358
SAL00842	L-IV	Asia	China:Shanghai	2015	Human	stool	F	26y	clinics	358
SAL00834	L-IV	Asia	China:Shanghai	2015	Human	stool	F	31y	clinics	358
SAL00850	L-IV	Asia	China:Shanghai	2015	Human	stool	M	1y	clinics	358
SAL00840	L-IV	Asia	China:Shanghai	2015	Human	stool	F	68y	clinics	358
SAL00857	L-IV	Asia	China:Shanghai	2015	Human	stool	M	27y	clinics	358
SAL00813	L-IV	Asia	China:Shanghai	2013	Environment	water	N/A	N/A	N/A	358
SAL00814	L-IV	Asia	China:Shanghai	2013	Environment	water	N/A	N/A	N/A	358
SAL00806	L-IV	Asia	China:Shanghai	2013	Human	stool	M	18y	carrier	358
SAL00807	L-IV	Asia	China:Shanghai	2013	Human	stool	M	7m	clinics	358
SAL00809	L-IV	Asia	China:Shanghai	2013	Human	stool	M	25y	clinics	358
SAL00810	L-IV	Asia	China:Shanghai	2013	Human	stool	M	46y	clinics	358
SAL00811	L-IV	Asia	China:Shanghai	2013	Human	stool	F	60y	clinics	358
SAL00808	L-IV	Asia	China:Shanghai	2013	Human	stool	F	57y	clinics	358
FCC0071	L-IV	Europe	UK	2012	Environment	N/A	N/A	N/A	N/A	358
SAL00815	L-IV	Asia	China:Shanghai	2013	Livestock	chicken	N/A	N/A	N/A	358
SAL00852	L-IV	Asia	China:Xinjiang	2015	Human	stool	F	10m	clinics	358
SAL00819	L-IV	Asia	China:Shanghai	2014	Human	stool	M	23y	clinics	358
SAL00824	L-IV	Asia	China:Shanghai	2014	Human	stool	F	1y	clinics	358
SAL00820	L-IV	Asia	China:Shanghai	2014	Human	stool	M	18y	clinics	358
SAL00821	L-IV	Asia	China:Shanghai	2014	Human	stool	M	6m	clinics	358
SAL00899	L-IV	Asia	China:Hubei	2014	Human	stool	M	37y	carrier	358
PNUSAS012223	L-IV	North America	US	2016	human	stool	N/A	60-69	N/A	358
PNUSAS011732	L-IV	North America	US	2016	Human	N/A	N/A	20-29	N/A	358
SAL00851	L-IV	Asia	China:Fujian	2014	Human	stool	M	4y	clinics	358
SAL00818	L-IV	Asia	China:Shanghai	2014	Human	stool	M	42y	clinics	358
SAL00837	L-IV	Asia	China:Shanghai	2015	Human	stool	F	13y	clinics	358
Sal-3033	L-III	Asia	China: Taiwan	2015	Human	stool	N/A	N/A	clinics	358
R15.0486	L-III	Asia	China: Taiwan	2015	Human	stool	N/A	N/A	clinics	358
R15.1918	L-III	Asia	China: Taiwan	2015	Human	N/A	N/A	N/A	clinics	358
R14.0180	L-III	Asia	China: Taiwan	2014	Human	N/A	N/A	N/A	clinics	358
R16.2906	L-III	Asia	China: Taiwan	2016	Human	N/A	N/A	N/A	clinics	358
R16.2607	L-III	Asia	China: Taiwan	2016	Human	N/A	N/A	N/A	clinics	358
Sal-5675	L-III	Asia	China: Taiwan	2018	Human	urine	N/A	N/A	clinics	358
Sal-5634	L-III	Asia	China: Taiwan	2018	Human	stool	N/A	N/A	clinics	358
R16.2143	L-III	Asia	China: Taiwan	2016	Human	stool	N/A	N/A	clinics	358
Sal-5642	L-III	Asia	China: Taiwan	2018	Human	blood	N/A	N/A	clinics	358
Sal-5857	L-III	Asia	China: Taiwan	2018	Human	stool	N/A	N/A	clinics	358
Sal-5808	L-III	Asia	China: Taiwan	2018	Human	urine	N/A	N/A	clinics	358
R18.1802	L-III	Asia	China: Taiwan	2018	Human	urine	N/A	N/A	clinics	358
R18.1977	L-III	Asia	China: Taiwan	2018	Human	stool	N/A	N/A	clinics	358
R18.0335	L-III	Asia	China: Taiwan	2018	Human	stool	N/A	N/A	clinics	358
R17.5863	L-III	Asia	China: Taiwan	2017	Human	stool	N/A	N/A	clinics	358
Sal-5437	L-III	Asia	China: Taiwan	2018	Human	stool	N/A	N/A	clinics	358
Sal-5440	L-III	Asia	China: Taiwan	2018	Human	blood	N/A	N/A	clinics	358
R18.1656	L-III	Asia	China: Taiwan	2018	Human	stool	N/A	N/A	clinics	358
R18.2055	L-III	Asia	China: Taiwan	2018	Human	stool	N/A	N/A	clinics	358
Sal-5468	L-III	Asia	China: Taiwan	2018	Human	stool	N/A	N/A	clinics	358
Sal-5722	L-III	Asia	China: Taiwan	2018	Human	stool	N/A	N/A	clinics	358
Sal-5658	L-III	Asia	China: Taiwan	2018	Human	stool	N/A	N/A	clinics	358
Sal-5767	L-III	Asia	China: Taiwan	2018	Human	stool	N/A	N/A	clinics	358
NBFE-125	L-III	Asia	China: Zhejiang	2022	Human	stool	F	11m	clinics	358
1201_ZJHZ20_0167	L-III	Asia	China: Zhejiang	2020	Human	stool	F	N/A	clinics	358
R19.0265	L-III	Asia	China: Taiwan	2019	Livestock	Ground pork	N/A	N/A	N/A	358
R18.1775	L-III	Asia	China: Taiwan	2018	Human	stool	N/A	N/A	clinics	358
Sal-5294	L-III	Asia	China: Taiwan	2018	Human	stool	N/A	N/A	clinics	358
R18.0411	L-III	Asia	China: Taiwan	2018	Human	N/A	N/A	N/A	clinics	358
Sal-5575	L-III	Asia	China: Taiwan	2018	Human	blood	N/A	N/A	clinics	358
Sal-5394	L-III	Asia	China: Taiwan	2018	Human	stool	N/A	N/A	clinics	358
R18.1074	L-III	Asia	China: Taiwan	2018	Human	stool	N/A	N/A	clinics	358
Sal-5664	L-III	Asia	China: Taiwan	2018	Human	stool	N/A	N/A	clinics	358
Sal-5310	L-III	Asia	China: Taiwan	2018	Human	stool	N/A	N/A	clinics	358
Sal-5290	L-III	Asia	China: Taiwan	2018	livestock	chicken	N/A	N/A	N/A	358
R18.0512	L-III	Asia	China: Taiwan	2018	Human	stool	N/A	N/A	clinics	358
Sal-5813	L-III	Asia	China: Taiwan	2018	Human	blood	N/A	N/A	clinics	358
Sal-5720	L-III	Asia	China: Taiwan	2018	Human	stool	N/A	N/A	clinics	358
M-25344	L-III	Asia	China: Taiwan	2018	Livestock	pork	N/A	N/A	N/A	358
M-25352	L-III	Asia	China: Taiwan	2018	livestock	chicken	N/A	N/A	N/A	358
Sal-5308	L-III	Asia	China: Taiwan	2018	Human	stool	N/A	N/A	clinics	358
R18.1696	L-III	Asia	China: Taiwan	2018	Human	urine	N/A	N/A	clinics	358
Sal-5439	L-III	Asia	China: Taiwan	2018	Human	stool	N/A	N/A	clinics	358
R18.1297	L-III	Asia	China: Taiwan	2018	Human	stool	N/A	N/A	clinics	358
Sal-5648	L-III	Asia	China: Taiwan	2018	Human	stool	N/A	N/A	clinics	358
R18.0451	L-III	Asia	China: Taiwan	2018	Human	stool	N/A	N/A	clinics	358
Sal-5336	L-III	Asia	China: Taiwan	2018	Human	stool	N/A	N/A	clinics	358
Sal-5313	L-III	Asia	China: Taiwan	2018	Human	urine	N/A	N/A	clinics	358
Sal-5505	L-III	Asia	China: Taiwan	2018	Human	sputum	N/A	N/A	clinics	358
1203_ZJ22JH0146	L-III	Asia	China: Zhejiang	2022	Human	stool	F	8m	clinics	358
R18.2146	L-III	Asia	China: Taiwan	2018	Human	stool	N/A	N/A	clinics	358
Sal-5581	L-III	Asia	China: Taiwan	2018	Human	stool	N/A	N/A	clinics	358
Sal-5297	L-III	Asia	China: Taiwan	2018	Human	stool	N/A	N/A	clinics	358
Sal-5807	L-III	Asia	China: Taiwan	2018	Human	stool	N/A	N/A	clinics	358
R18.0450	L-III	Asia	China: Taiwan	2018	Human	stool	N/A	N/A	clinics	358
R18.0580	L-III	Asia	China: Taiwan	2018	Human	stool	N/A	N/A	clinics	358
Sal-5671	L-III	Asia	China: Taiwan	2018	Human	stool	N/A	N/A	clinics	358
Sal-5364	L-III	Asia	China: Taiwan	2018	Human	stool	N/A	N/A	clinics	358
R18.0877	L-III	Asia	China: Taiwan	2018	Human	stool	N/A	N/A	clinics	358
R18.1740	L-III	Asia	China: Taiwan	2018	Human	stool	N/A	N/A	clinics	358
R18.0660	L-III	Asia	China: Taiwan	2018	Human	stool	N/A	N/A	clinics	358
R18.0787	L-III	Asia	China: Taiwan	2018	Human	N/A	N/A	N/A	clinics	358
FDA00010456	L-II	North America	Canada	2016	Livestock	Swine	N/A	N/A	N/A	358
SAL00844	L-I	Asia	China:Shanghai	2015	Human	stool	M	35y	clinics	358
201903417	L-I	Europe	France	2019	Human	N/A	N/A	N/A	N/A	-
677K	L-I	Africa	Ghana	N/A	Human	N/A	N/A	N/A	N/A	-
SAL02736	L-I	Asia	China:Henan	2019	Livestock	swine liver	N/A	N/A	N/A	-
SAL02787	L-I	Asia	China:Henan	2019	Livestock	swine	N/A	N/A	N/A	2529
SAL02791	L-I	Asia	China:Henan	2019	Livestock	swine	N/A	N/A	N/A	2529
SAL02786	L-I	Asia	China:Henan	2019	Livestock	swine	N/A	N/A	N/A	2529
SAL02737	L-I	Asia	China:Henan	2019	Livestock	swine bile	N/A	N/A	N/A	2529
SAL02741	L-I	Asia	China:Henan	2019	Livestock	swine liver	N/A	N/A	N/A	2529
SAL02779	L-I	Asia	China:Henan	2019	Livestock	swine	N/A	N/A	N/A	2529
SAL02802	L-I	Asia	China:Henan	2019	Livestock	swine	N/A	N/A	N/A	2529
SAL02744	L-I	Asia	China:Henan	2019	Livestock	swine	N/A	N/A	N/A	2529
SAL02799	L-I	Asia	China:Henan	2019	Livestock	swine	N/A	N/A	N/A	2529
SAL02794	L-I	Asia	China:Henan	2019	Livestock	swine	N/A	N/A	N/A	2529
SAL02789	L-I	Asia	China:Henan	2019	Livestock	swine	N/A	N/A	N/A	2529
SAL02782	L-I	Asia	China:Henan	2019	Livestock	swine	N/A	N/A	N/A	2529
SAL02795	L-I	Asia	China:Henan	2019	Livestock	swine	N/A	N/A	N/A	2529
SAL00945	L-I	Asia	China:Guangdong	2018	Livestock	prok	N/A	N/A	N/A	2529
SAL00946	L-I	Asia	China:Guangdong	2018	Livestock	prok	N/A	N/A	N/A	2529
SAL00942	L-I	Asia	China:Guangdong	2018	Livestock	prok	N/A	N/A	N/A	2529
SAL00943	L-I	Asia	China:Guangdong	2018	Livestock	prok	N/A	N/A	N/A	2529
SAL00944	L-I	Asia	China:Guangdong	2018	Livestock	prok	N/A	N/A	N/A	2529
SAL00929	L-I	Asia	China:Shanghai	2018	Human	stool	M	41y	clinics	2529
1201_ZJHZ20_0036	L-I	Asia	China: Zhejiang	2020	Human	stool	M	6m	clinics	2529
SAL00812	L-I	Asia	China:Shanghai	2013	Human	stool	F	31y	clinics	2529
GW_S00324-08	L-I	Europe	UK	2008	Human	N/A	N/A	N/A	N/A	2529
S. Goldcoast NCTC13175	L-I	NA	NA	NA	N/A	N/A
SalGC_ZJ_60	L-I	Asia	China: Zhejiang	2017	Human	stool	N/A	N/A	clinics	2529
NBFE-041	L-I	Asia	China: Zhejiang	2021	Human	blood	M	1y	clinics	2529
1096_ZJNB22SAL200	L-I	Asia	China: Zhejiang	2022	Human	blood	F	65y	clinics	2529
SAL01144	L-I	Asia	China:Jiangsu	2017	Environment	Swine Slaughter	N/A	N/A	N/A	2529
SAL02917	L-I	Asia	China:Henan	2019	Livestock	swine	N/A	N/A	N/A	2529
1202_ZJ22LS0571SAL	L-I	Asia	China: Zhejiang	2022	Human	stool	N/A	0m	clinics	2529
1202_ZJ22LS0569SAL	L-I	Asia	China: Zhejiang	2022	Human	stool	N/A	0m	clinics	2529
SAL00898	L-II	Asia	China:Shanghai	2016	Human	stool	F	51y	clinics	358
1201_ZJHZ22SAL028	L-II	Asia	China: Zhejiang	2022	Human	stool	M	2y	clinics	358
R14.1325	L-II	Asia	China: Taiwan	2014	Human	stool	N/A	N/A	clinics	358
SAL00934	L-II	Asia	China:Shanghai	2018	Human	stool	F	55y	carrier	358
SAL00933	L-II	Asia	China:Shanghai	2018	Human	stool	F	51y	carrier	358
SAL00833	L-II	Asia	China:Shanghai	2015	Human	stool	F	57y	clinics	358
1201_ZJHZ21_0206	L-II	Asia	China: Zhejiang	2022	Human	stool	F	6m	clinics	358
SAL00845	L-II	Asia	China:Fujian	2010	Human	blood	M	5m	clinics	358
SAL00914	L-II	Asia	China:Guangxi	2018	Human	stool	M	39y	carrier	358
SAL00922	L-II	Asia	China:Guangxi	2018	Human	stool	F	18y	carrier	358
SAL00925	L-II	Asia	China:Guangxi	2018	Human	stool	F	38y	carrier	358
777292	L-II	Europe	UK	2019	Human	N/A	N/A	N/A	N/A	358
FSIS1606581	L-II	North America	US: Missouri	2016	Livestock	Food	N/A	N/A	N/A	358
FSIS1609383	L-II	North America	US: Tennessee	2016	Livestock	Swine	N/A	N/A	N/A	358
FSIS1701735	L-II	North America	US: North Carolina	2017	Livestock	Swine	N/A	N/A	N/A	358
PNUSAS002980	L-II	North America	US: New York	2016	Human	N/A	N/A	N/A	N/A	358
PNUSAS002981	L-II	North America	US: New York	2016	Human	N/A	N/A	N/A	N/A	358
FSIS1609730	L-II	North America	US: South Carolina	2016	Livestock	Swine	N/A	N/A	N/A	358
FSIS1710854	L-II	North America	US: California	2017	Livestock	Swine	N/A	N/A	N/A	358
FSIS11812677	L-II	North America	US: Alabama	2018	Livestock	Swine	N/A	N/A	N/A	358
644169	L-II	Europe	UK	2018	Human	N/A	N/A	N/A	N/A	358
PNUSAS019915	L-II	North America	US	2016	human	urine	N/A	10-19	N/A	358
FSIS11917332	L-II	North America	US: Kentucky	2019	Livestock	Swine	N/A	N/A	N/A	358
PNUSAS031632	L-II	North America	US	2017	human	urine	N/A	30-39	N/A	358
FSIS1701703	L-II	North America	US: Pennsylvania	2017	Livestock	Swine	N/A	N/A	N/A	358
FSIS1710353	L-II	North America	US: Indiana	2017	Livestock	Swine	N/A	N/A	N/A	358
PNUSAS010671	L-II	North America	US	2017	human	stool	N/A	40-49	N/A	358
29331	L-II	Europe	UK: England	2007	Human	N/A	N/A	N/A	N/A	358
N2-4	L-II	Europe	Germany	2017	Environment	Swine Farm	N/A	N/A	N/A	358
N2-5	L-II	Europe	Germany	2017	Livestock	Swine	N/A	N/A	N/A	358
N2-3	L-II	Europe	Germany	2017	Environment	Swine Farm	N/A	N/A	N/A	358
NL_P11	L-II	Europe	Ireland	2006	Livestock	Swine	N/A	N/A	N/A	358
NL_D56	L-II	Europe	Ireland	2006	Livestock	Swine	N/A	N/A	N/A	358
NL_D59	L-II	Europe	Ireland	2006	Livestock	Swine	N/A	N/A	N/A	358
NL_D51	L-II	Europe	Ireland	2006	Livestock	Swine	N/A	N/A	N/A	358
NL_D50	L-II	Europe	Ireland	2006	Livestock	Swine	N/A	N/A	N/A	358
NL_D13	L-II	Europe	Ireland	2006	Livestock	Swine	N/A	N/A	N/A	358
CDPH_CSalm375	L-II	North America	US: California	2014	Human	N/A	N/A	N/A	N/A	358
779283	L-II	Europe	UK	2019	Human	N/A	N/A	N/A	N/A	358
605826	L-II	Europe	UK	2018	Human	N/A	N/A	N/A	N/A	5234
29342	L-II	Europe	UK: England	2009	Human	N/A	N/A	N/A	N/A	358
29338	L-II	Europe	UK: England	2009	Human	N/A	N/A	N/A	N/A	358
29341	L-II	Europe	UK: England	2009	Human	N/A	N/A	N/A	N/A	358
29343	L-II	Europe	UK: Wales	2010	Human	N/A	N/A	N/A	N/A	358
29324	L-II	Europe	UK: England	2006	Human	N/A	N/A	N/A	N/A	358
29320	L-II	Europe	UK: Wales	2005	Human	N/A	N/A	N/A	N/A	358
29323	L-II	Europe	UK: England	2005	Human	N/A	N/A	N/A	N/A	358
JM_05/57	L-II	Europe	Northern Ireland	2005	Human	N/A	N/A	N/A	N/A	358
JM_05/51	L-II	Europe	Northern Ireland	2005	Human	N/A	N/A	N/A	N/A	358
109248	L-II	Europe	UK	2015	human	N/A	N/A	N/A	N/A	358
1090801775	L-II	Europe	Netherlands	2008	Livestock	Swine	N/A	N/A	N/A	358
JE_S09-002545	L-II	Europe	Ireland	2009	Livestock	Swine	N/A	N/A	N/A	358
JE_S09-002666	L-II	Europe	Ireland	2009	Livestock	Swine	N/A	N/A	N/A	358
C140199	L-II	Europe	Luxembourg	2014	Human	N/A	N/A	N/A	N/A	2955
1090602148	L-II	Europe	Netherlands	2006	Livestock	Poultry	N/A	N/A	N/A	358
1090800470	L-II	Europe	Netherlands	2008	Livestock	Swine	N/A	N/A	N/A	358
H124760762	L-II	Europe	UK: England	2012	Human	N/A	N/A	N/A	N/A	358
29351	L-II	Europe	UK: England	2012	Human	N/A	N/A	N/A	N/A	358
478520	L-II	Europe	UK	2018	Human	N/A	N/A	N/A	N/A	358
478610	L-II	Europe	UK	2018	Human	N/A	N/A	N/A	N/A	358
GW_S01471-06	L-II	Europe	UK: England	2006	Livestock	Swine	N/A	N/A	N/A	358
29328	L-II	Europe	UK: England	2007	Human	N/A	N/A	N/A	N/A	358
94248	L-II	Europe	UK: England	2015	Human	N/A	N/A	N/A	N/A	358
29364	L-II	Europe	UK: London	2013	Human	N/A	N/A	N/A	N/A	358
29377	L-II	Europe	UK: London	2013	Human	N/A	N/A	N/A	N/A	358
288877	L-II	Europe	UK	2016	human	N/A	N/A	N/A	N/A	358
287719	L-II	Europe	UK	2016	human	N/A	N/A	N/A	N/A	358
